# Supplementary material for: Alterations in Gut Glutamate Metabolism Associated with Changes in Gut Microbiota Composition in Children with Autism Spectrum Disorder
Source: mSystems. 2019 Jan 29;4(1):e00321-18. doi: 10.1128/mSystems.00321-18 (PMC6351726; doi:10.1128/mSystems.00321-18)
Supplement: TABLE S1 [file mSystems.00321-18-st001.xlsx]

## Sheet: ST1
Supplementary Table 1. Basic information for study subjects
Sample ID	Group	Phase	Gender(M=Male/F=Female)	Age (years)	Methods	GI problems	Gut IgA (OD450nm)
MG-ASD004	ASD	Discovery	M	3	metagenome & LC-MS	Yes	1.30418
MG-ASD006	ASD	Discovery	M	3	metagenome & LC-MS	No	1.68083
MG-ASD008	ASD	Discovery	F	4	metagenome & LC-MS	Yes	1.65522
MG-ASD011	ASD	Discovery	M	4	metagenome & LC-MS	No	1.73545
MG-ASD014	ASD	Discovery	M	3	metagenome & LC-MS	No	1.76918
MG-ASD015	ASD	Discovery	M	5	metagenome & LC-MS	No	1.82954
MG-ASD021	ASD	Discovery	M	8	metagenome & LC-MS	No	1.65893
MG-ASD022	ASD	Discovery	F	4	metagenome & LC-MS	No	1.93695
MG-ASD025	ASD	Discovery	M	4	metagenome & LC-MS	No	1.88119
MG-ASD027	ASD	Discovery	M	4	metagenome & LC-MS	Yes	1.44864
MG-ASD031	ASD	Discovery	M	5	metagenome & LC-MS	No	1.33665
MG-ASD032	ASD	Discovery	M	8	metagenome & LC-MS	No	1.82831
MG-ASD033	ASD	Discovery	M	6	metagenome & LC-MS	Yes	1.86463
MG-ASD041	ASD	Discovery	M	3	metagenome & LC-MS	Yes	1.43534
MG-ASD049	ASD	Discovery	M	4	metagenome & LC-MS	Yes	1.40988
MG-ASD053	ASD	Discovery	F	5	metagenome & LC-MS	No	1.38828
MG-ASD056	ASD	Discovery	M	5	metagenome & LC-MS	No	1.80682
MG-ASD057	ASD	Discovery	M	4	metagenome & LC-MS	Yes	1.56635
MG-ASD059	ASD	Discovery	M	3	metagenome & LC-MS	Yes	1.31798
MG-ASD060	ASD	Discovery	M	5	metagenome & LC-MS	No	1.70931
MG-ASD061	ASD	Discovery	M	5	metagenome & LC-MS	Yes	1.94531
MG-ASD063	ASD	Discovery	F	6	metagenome & LC-MS	Yes	2.18822
MG-ASD064	ASD	Discovery	M	4	metagenome & LC-MS	No	1.79976
MG-ASD068	ASD	Discovery	M	2	metagenome & LC-MS	No	1.77388
MG-ASD074	ASD	Discovery	M	3	metagenome & LC-MS	No	1.62151
MG-ASD078	ASD	Discovery	F	4	metagenome & LC-MS	No	1.52389
MG-ASD080	ASD	Discovery	M	5	metagenome & LC-MS	Yes	1.23957
MG-ASD082	ASD	Discovery	F	3	metagenome & LC-MS	No	1.86275
MG-ASD084	ASD	Discovery	M	3	metagenome & LC-MS	No	1.54118
MG-ASD086	ASD	Discovery	M	4	metagenome & LC-MS	No	1.36983
MG-ASD088	ASD	Discovery	M	2	metagenome & LC-MS	No	1.56118
MG-ASD101	ASD	Discovery	M	5	metagenome & LC-MS	No	1.95562
MG-ASD107	ASD	Discovery	M	5	metagenome & LC-MS	Yes	1.44356
MG-ASD118	ASD	Discovery	M	2	metagenome & LC-MS	Yes	1.92293
MG-ASD119	ASD	Discovery	M	4	metagenome & LC-MS	Yes	1.51597
MG-ASD122	ASD	Discovery	M	3	metagenome & LC-MS	No	1.52725
MG-ASD124	ASD	Discovery	M	7	metagenome & LC-MS	No	1.64532
MG-ASD125	ASD	Discovery	M	8	metagenome & LC-MS	Yes	1.37745
MG-ASD128	ASD	Discovery	M	4	metagenome & LC-MS	Yes	1.17504
MG-ASD129	ASD	Discovery	M	3	metagenome & LC-MS	Yes	1.08213
MG-ASD131	ASD	Discovery	M	4	metagenome & LC-MS	Yes	1.56716
MG-ASD137	ASD	Discovery	M	8	metagenome & LC-MS	No	1.49773
MG-ASD138	ASD	Discovery	F	2	metagenome & LC-MS	Yes	1.77452
MG-C001	TD	Discovery	M	2	metagenome & LC-MS	No	0.988118
MG-C002	TD	Discovery	F	2	metagenome & LC-MS	No	1.50383
MG-C003	TD	Discovery	M	2	metagenome & LC-MS	No	1.76707
MG-C004	TD	Discovery	F	2	metagenome & LC-MS	No	1.76482
MG-C005	TD	Discovery	M	3	metagenome & LC-MS	No	1.23493
MG-C006	TD	Discovery	F	2	metagenome & LC-MS	No	1.38523
MG-C007	TD	Discovery	M	5	metagenome & LC-MS	No	1.35851
MG-C008	TD	Discovery	M	2	metagenome & LC-MS	No	1.56301
MG-C009	TD	Discovery	F	6	metagenome & LC-MS	No	2.00852
MG-C010	TD	Discovery	F	2	metagenome & LC-MS	No	1.5314
MG-C011	TD	Discovery	M	2	metagenome & LC-MS	No	1.89838
MG-C012	TD	Discovery	F	5	metagenome & LC-MS	No	1.20111
MG-C013	TD	Discovery	F	2	metagenome & LC-MS	No	1.05349
MG-C014	TD	Discovery	F	6	metagenome & LC-MS	No	0.975433
MG-C015	TD	Discovery	M	6	metagenome & LC-MS	No	1.19958
MG-C016	TD	Discovery	M	3	metagenome & LC-MS	No	0.996591
MG-C017	TD	Discovery	F	2	metagenome & LC-MS	No	0.87336
MG-C018	TD	Discovery	F	3	metagenome & LC-MS	No	1.35001
MG-C019	TD	Discovery	M	6	metagenome & LC-MS	No	1.80293
MG-C020	TD	Discovery	M	3	metagenome & LC-MS	No	1.41872
MG-C021	TD	Discovery	M	6	metagenome & LC-MS	No	1.40041
MG-C022	TD	Discovery	M	5	metagenome & LC-MS	No	1.12782
MG-C023	TD	Discovery	M	2	metagenome & LC-MS	No	1.21302
MG-C024	TD	Discovery	F	2	metagenome & LC-MS	No	1.00777
MG-C025	TD	Discovery	F	2	metagenome & LC-MS	No	0.64864
MG-C026	TD	Discovery	M	5	metagenome & LC-MS	No	0.686227
MG-C027	TD	Discovery	M	5	metagenome & LC-MS	No	0.844176
MG-C028	TD	Discovery	M	3	metagenome & LC-MS	No	0.961495
MG-C029	TD	Discovery	M	4	metagenome & LC-MS	No	1.27372
MG-C030	TD	Discovery	F	3	metagenome & LC-MS	No	0.605124
MG-C031	TD	Discovery	M	5	metagenome & LC-MS	No	0.868749
Ab001	ASD	Validation	M	5	LC-MS/MS	NA	NA
Ab002	ASD	Validation	M	9	LC-MS/MS	NA	NA
Ab003	ASD	Validation	M	10	LC-MS/MS	NA	NA
Ab004	ASD	Validation	M	9	LC-MS/MS	NA	NA
Ab005	ASD	Validation	M	2	LC-MS/MS	NA	NA
Ab006	ASD	Validation	M	4	LC-MS/MS	NA	NA
Ab012	ASD	Validation	F	4	LC-MS/MS	NA	NA
Ab015	ASD	Validation	M	7	LC-MS/MS	NA	NA
Ab016	ASD	Validation	M	2	LC-MS/MS	NA	NA
Ab020	ASD	Validation	M	3	LC-MS/MS	NA	NA
Ab021	ASD	Validation	M	2	LC-MS/MS	NA	NA
Ab022	ASD	Validation	F	5	LC-MS/MS	NA	NA
Ab023	ASD	Validation	M	5	LC-MS/MS	NA	NA
Ab025	ASD	Validation	M	6	LC-MS/MS	NA	NA
Ab026	ASD	Validation	M	3	LC-MS/MS	NA	NA
Ab027	ASD	Validation	M	3	LC-MS/MS	NA	NA
Ab037	ASD	Validation	M	3	LC-MS/MS	NA	NA
Ab040	ASD	Validation	M	3	LC-MS/MS	NA	NA
Ab041	ASD	Validation	M	2	LC-MS/MS	NA	NA
Ab042	ASD	Validation	M	5	LC-MS/MS	NA	NA
Ab048	ASD	Validation	M	4	LC-MS/MS	NA	NA
Ab050	ASD	Validation	M	3	LC-MS/MS	NA	NA
Ab051	ASD	Validation	M	3	LC-MS/MS	NA	NA
Ab053	ASD	Validation	M	4	LC-MS/MS	NA	NA
Ab054	ASD	Validation	F	6	LC-MS/MS	NA	NA
Ab055	ASD	Validation	M	4	LC-MS/MS	NA	NA
Ab058	ASD	Validation	F	5	LC-MS/MS	NA	NA
Ab059	ASD	Validation	M	3	LC-MS/MS	NA	NA
Ab061	ASD	Validation	M	4	LC-MS/MS	NA	NA
Ab064	ASD	Validation	M	5	LC-MS/MS	NA	NA
Ab065	ASD	Validation	M	7	LC-MS/MS	NA	NA
Ab066	ASD	Validation	M	5	LC-MS/MS	NA	NA
Ab071	ASD	Validation	M	4	LC-MS/MS	NA	NA
Ab072	ASD	Validation	M	6	LC-MS/MS	NA	NA
Ab073	ASD	Validation	F	4	LC-MS/MS	NA	NA
Ab076	ASD	Validation	M	2	LC-MS/MS	NA	NA
Ab077	ASD	Validation	M	4	LC-MS/MS	NA	NA
Ab078	ASD	Validation	M	5	LC-MS/MS	NA	NA
Ab079	ASD	Validation	M	3	LC-MS/MS	NA	NA
Ab080	ASD	Validation	F	2	LC-MS/MS	NA	NA
Ab083	ASD	Validation	M	15	LC-MS/MS	NA	NA
Ab084	ASD	Validation	M	4	LC-MS/MS	NA	NA
Ab085	ASD	Validation	F	7	LC-MS/MS	NA	NA
Ab086	ASD	Validation	M	5	LC-MS/MS	NA	NA
Ab087	ASD	Validation	M	4	LC-MS/MS	NA	NA
Ab090	ASD	Validation	M	5	LC-MS/MS	NA	NA
Ab091	ASD	Validation	M	15	LC-MS/MS	NA	NA
Ab095	ASD	Validation	M	8	LC-MS/MS	NA	NA
Ab099	ASD	Validation	M	6	LC-MS/MS	NA	NA
C003	TD	Validation	M	4	LC-MS/MS	NA	NA
C004	TD	Validation	F	2	LC-MS/MS	NA	NA
C007	TD	Validation	F	3	LC-MS/MS	NA	NA
C008	TD	Validation	M	12	LC-MS/MS	NA	NA
C009	TD	Validation	F	8	LC-MS/MS	NA	NA
C010	TD	Validation	F	10	LC-MS/MS	NA	NA
C011	TD	Validation	M	11	LC-MS/MS	NA	NA
C012	TD	Validation	M	8	LC-MS/MS	NA	NA
C013	TD	Validation	M	5	LC-MS/MS	NA	NA
C014	TD	Validation	F	2	LC-MS/MS	NA	NA
C015	TD	Validation	F	10	LC-MS/MS	NA	NA
