# Supplementary material for: Alterations in Gut Glutamate Metabolism Associated with Changes in Gut Microbiota Composition in Children with Autism Spectrum Disorder
Source: mSystems. 2019 Jan 29;4(1):e00321-18. doi: 10.1128/mSystems.00321-18 (PMC6351726; doi:10.1128/mSystems.00321-18)
Supplement: TABLE S2 [file mSystems.00321-18-st002.xlsx]

## Sheet: ST2
Supplementary Table 2. Gut metabolites and species responsible for distinguishing ASD children from TD children;
Markers names	Markers type	P value	Fold changes	Regulate mode
Bacilli	Gut microbiota species	0.0176355	0.715485	Up
Bacteroides vulgatus	Gut microbiota species	0.00583631	-0.860825	Down
Betaproteobacteria	Gut microbiota species	0.00961928	-0.956007	Down
Campylobacter jejuni subsp. jejuni 81-176	Gut microbiota species	0.018217	-1.14361	Down
Campylobacter jejuni subsp. jejuni ICDCCJ07001	Gut microbiota species	0.0205596	-1.06863	Down
Candidatus Chloracidobacterium thermophilum B	Gut microbiota species	0.00034973	-0.724791	Down
Clostridium botulinum A3 str. Loch Maree	Gut microbiota species	0.0212685	0.64379	Up
Clostridium botulinum Ba4 str. 657	Gut microbiota species	0.0331696	0.805168	Up
Clostridium cellulolyticum	Gut microbiota species	0.0116576	1.2127	Up
Coraliomargarita akajimensis DSM 45221	Gut microbiota species	0.0364221	-0.48448	Down
Eggerthella lenta	Gut microbiota species	0.0134292	1.13732	Up
Eggerthella lenta DSM 2243	Gut microbiota species	0.0106872	0.996585	Up
Erysipelothrix rhusiopathiae str. Fujisawa	Gut microbiota species	0.0448342	0.749429	Up
Escherichia coli ETEC H10407	Gut microbiota species	0.0267648	1.22652	Up
Klebsiella pneumoniae	Gut microbiota species	0.0238615	3.02312	Up
Klebsiella pneumoniae subsp. pneumoniae	Gut microbiota species	0.0454743	2.74099	Up
Lactobacillus gasseri ATCC 33323	Gut microbiota species	0.0215288	1.08291	Up
Proteus mirabilis HI4320	Gut microbiota species	0.0454743	-1.14765	Down
Spirochaeta thermophila DSM 6192	Gut microbiota species	0.0170817	-0.537624	Down
Cellular antigens	Gut microbiota pathways	0.00427957	-0.393466	Down
D-Glutamine and D-glutamate metabolism	Gut microbiota pathways	5.5893e-05	-0.153603	Down
RNA transport	Gut microbiota pathways	0.00204623	-0.224771	Down
Benzoate degradation	Gut microbiota pathways	0.0127178	0.421218	Up
Fatty acid metabolism	Gut microbiota pathways	0.0150481	0.154143	Up
Glycerophospholipid metabolism	Gut microbiota pathways	0.0282213	0.151117	Up
Naphthalene degradation	Gut microbiota pathways	0.0259793	0.255486	Up
Protein processing in endoplasmic reticulum	Gut microbiota pathways	0.026398	0.199968	Up
Replication, recombination and repair proteins	Gut microbiota pathways	0.0282213	0.150738	Up
Restriction enzyme	Gut microbiota pathways	0.0106899	0.406688	Up
Ribosome	Gut microbiota pathways	3.56305e-06	0.284457	Up
Ribosome.ko03011	Gut microbiota pathways	3.56305e-06	0.284457	Up
Transcription factors	Gut microbiota pathways	0.00505498	0.21503	Up
Tyrosine metabolism	Gut microbiota pathways	0.0118553	0.165258	Up
Epinephrine	Gut metabolites	0.0193093	-0.540835	Down
11-deoxy PGF2	Gut metabolites	1.36591e-10	-1.69069	Down
2,3-Dinor-TXB2	Gut metabolites	0.0494683	-0.713496	Down
2-Keto-glutaramic acid	Gut metabolites	0.00944093	-0.452177	Down
Benzaldehyde	Gut metabolites	0.00746784	-0.654943	Down
Cinnamic acid	Gut metabolites	9.68716e-05	-0.850475	Down
Cortisol	Gut metabolites	1.99163e-07	-1.13191	Down
D-Leucic acid	Gut metabolites	0.0328106	-0.807828	Down
Diethylphosphate	Gut metabolites	0.0198999	-0.581159	Down
Fumaric acid	Gut metabolites	5.35977e-07	-1.40683	Down
Hydrouracil	Gut metabolites	0.00188877	-0.808287	Down
L-Aspartic Acid	Gut metabolites	0.0155666	-0.636429	Down
L-Phenylalanine	Gut metabolites	0.0147482	-0.699764	Down
L-Tyrosine	Gut metabolites	0.00473245	-0.516974	Down
LysoPE(0:0/15:0)	Gut metabolites	0.0139347	-0.642496	Down
N-Acetyl-a-neuraminic acid	Gut metabolites	0.0013532	-0.585888	Down
Palmitic amide	Gut metabolites	0.0147482	-0.576522	Down
1-Linoleoylglycerophosphocholine	Gut metabolites	0.00371688	0.630835	Up
Ambrettolic acid	Gut metabolites	0.00125966	0.517475	Up
Chenodeoxycholic acid 3-sulfate	Gut metabolites	0.0461367	0.65374	Up
Clupanodonic acid	Gut metabolites	0.00931868	0.735724	Up
Dehydroergosterol	Gut metabolites	0.0198999	0.668798	Up
Docosatrienoic Acid	Gut metabolites	7.96466e-05	0.780602	Up
Eicosatrienoic acid	Gut metabolites	0.00155918	0.736088	Up
L-Prolinamide	Gut metabolites	2.72546e-07	0.639637	Up
LysoPE(0:0/18:1(11Z))	Gut metabolites	0.0127038	0.951888	Up
N-Acetyl-D-phenylalanine	Gut metabolites	5.35977e-07	0.936949	Up
N-Palmitoylsphingosine	Gut metabolites	0.00125966	0.864981	Up
PS(18:0/18:1(9Z))	Gut metabolites	1.51504e-05	0.789234	Up
Raffinose	Gut metabolites	0.0198999	0.546874	Up
Taurocholic acid	Gut metabolites	0.0284879	1.03676	Up
