# Supplementary material for: Alterations in Gut Glutamate Metabolism Associated with Changes in Gut Microbiota Composition in Children with Autism Spectrum Disorder
Source: mSystems. 2019 Jan 29;4(1):e00321-18. doi: 10.1128/mSystems.00321-18 (PMC6351726; doi:10.1128/mSystems.00321-18)
Supplement: TABLE S3 [file mSystems.00321-18-st003.xlsx]

## Sheet: ST3
	ASD	TD	P value
bean product	no(41),yes(2)	no(29),yes(2)	1
coffee	no(41),yes(2)	no(31)	0.506479
deep fry food	no(42),yes(1)	no(31)	1
Drink (ml)	between500_1000(34),less500(9)	between500_1000(19),less500(12)	0.11993
Fermented food	no(38),yes(5)	no(30),yes(1)	0.39078
Food frequency	normal(21),other(22)	normal(16),other(15)	1
high cholesterol food	no(41),yes(2)	no(31)	0.506479
regular lunch/dinner	no(4),yes(39)	yes(31)	0.134601
meat	no(38),yes(5)	no(22),yes(9)	0.0754509
soup	no(21),yes(22)	no(18),yes(13)	0.484994
yogurt	no(34),yes(9)	no(29),yes(2)	0.106455
